# Supplementary material for: Novel viral splicing events and open reading frames revealed by long-read direct RNA sequencing of adenovirus transcripts
Source: PLoS Pathog. 2022 Sep 12;18(9):e1010797. doi: 10.1371/journal.ppat.1010797 (PMC9499273; doi:10.1371/journal.ppat.1010797)
Supplement: S1 Table — Nucleotide locations for transcript start sites (TSS) and cleavage and polyadenylation sites (CPAS) within re-annotated transcriptome. (XLSX) [file ppat.1010797.s001.xlsx]

## Sheet: Supplemental Table 1
	Promoter (TSS)		CPAS
Gene	Nanopore Peak	Adjusted	Nanopore Peak
E1A	510	499	1634
E1B	1715	1702	4072
pIX	3593	3582	4072
VA	6061	6049	10779
L1			14116
L2			17971
L3			22397
L4			28187
L5			32803
L4 (L4p)	26128	26117	28187
E3A	27580	27568	29804
E3B			30876
E4	35603	35608	32806
UXP	31052	31062	22374
E2A (Late)	25893	25899
E2A (Early)	27036	27051
E2B			4057
IVa2	5826	5836
