# Supplementary material for: Novel viral splicing events and open reading frames revealed by long-read direct RNA sequencing of adenovirus transcripts
Source: PLoS Pathog. 2022 Sep 12;18(9):e1010797. doi: 10.1371/journal.ppat.1010797 (PMC9499273; doi:10.1371/journal.ppat.1010797)
Supplement: S2 Table — Table comparing the presence or absence of the 35 novel transcripts published in this study versus Donovan-Banfield et al. 2020 (Ad5 in MRC5 fibroblasts) and Westergren Jakobsson et al 2021 (Ad2 in IMR90 fibroblasts). (XLSX) [file ppat.1010797.s002.xlsx]

## Sheet: Supplemental Table 2
Novel Transcript (This Study)	Donovan-Banfield et al. 2020 (Ad5 in MRC5 fibroblasts)	Westergren Jakobsson et al. 2021 (Ad2 in IMR90 fibroblasts)
E1A 9S Read through product	Yes	Yes
E1B 19K truncation	Yes	Yes
E1B 19K/IX fusion	Yes	Yes
E2A DBP Novel Exon	Yes	Yes
E2A L-DBP Novel Exon	Yes	Yes
E3-Fiber	Yes	Yes
E4orf6/7 alt splicing	Yes	Yes
E4-DBP	Yes	Yes
E4orf6/DBP fusion	Yes	Yes
E4orf6/Unk fusion	Yes	Yes
Mli Readthrough	Yes	Yes
C168	Yes	Yes
L0	No	No
L1 6K	Yes	Yes
L2 111R	Yes	Yes
L2 C168/pX	Yes	N/A
L3 truncHexon	Yes	Yes
L3 51R	Yes	Yes
L4 100K alt splicing	Yes	Yes
L4 100Ktr1	Yes	No
L4 100Ktr2	Yes	Yes
L4 100Ktr3	Yes	Yes
L4 100Ktr4	Yes	Yes
L4 Mli/100K fusion	Yes	N/A
L4 truncated 22K	Yes	Yes
L4 33K alt splicing	Yes	Yes
L4 100K/truncated33K	Yes	Yes
L4 100K/33K	Yes	No
L4 pVIII (dominant splice)	Yes	Yes
L4 100K/VIII	Yes	No
TPL-E3 12K	Yes	Yes
TPL-E3 19K	Yes	Yes
TPL-E3 10K	Yes	Yes
TPL-E3 14K	Yes	Yes
L5 X-Z-Fiber	No	No
N/A: Transcript not possible to verify in Westergren Jakobsson et al. data, as supplement did not include intra-MLTU splicing into downstream regions
References:
1. Donovan-Banfield I, Turnell AS, Hiscox JA, Leppard KN, Matthews DA. Deep splicing plasticity of the human adenovirus type 5 transcriptome drives virus evolution. Commun Biol. 2020;3: 1–14. doi:10.1038/s42003-020-0849-9
2. Westergren Jakobsson A, Segerman B, Wallerman O, Bergström Lind S, Zhao H, Rubin C-J, et al. The Human Adenovirus 2 Transcriptome: an Amazing Complexity of Alternatively Spliced mRNAs. Parrish CR, editor. J Virol. 2021;95: e01869-20. doi:10.1128/JVI.01869-20
